# Supplementary material for: Kang Le Xin Reduces Blood Pressure Through Inducing Endothelial-Dependent Vasodilation by Activating the AMPK-eNOS Pathway
Source: Front Pharmacol. 2020 Jan 22;10:1548. doi: 10.3389/fphar.2019.01548 (PMC6990110; doi:10.3389/fphar.2019.01548)
Supplement: Supplementary file 1 [file DataSheet_1.zip]

Archive with 13 entries (12 files):
- RAW DATA Fig 4-2.xlsx
- __MACOSX/
- __MACOSX/._RAW DATA Fig 4-2.xlsx
- RAW DATA Fig 5.xlsx
- __MACOSX/._RAW DATA Fig 5.xlsx
- RAW DATA Fig 2.xlsx
- __MACOSX/._RAW DATA Fig 2.xlsx
- RAW DATA Fig 1.xlsx
- __MACOSX/._RAW DATA Fig 1.xlsx
- RAW DATA Fig 4-1.xlsx
- __MACOSX/._RAW DATA Fig 4-1.xlsx
- RAW DATA Fig 3 protein.xlsx
- __MACOSX/._RAW DATA Fig 3 protein.xlsx
