# Supplementary material for: Kang Le Xin Reduces Blood Pressure Through Inducing Endothelial-Dependent Vasodilation by Activating the AMPK-eNOS Pathway
Source: Front Pharmacol. 2020 Jan 22;10:1548. doi: 10.3389/fphar.2019.01548 (PMC6990110; doi:10.3389/fphar.2019.01548)
Supplement: Supplementary file 1 [file DataSheet_1.zip › RAW DATA Fig 4-2.xlsx]

## Sheet: p-AMPK
	NO.	Control	KLX	KLX
	1	1	1.82	2.37
	2	1	4.31	4.03
	3	1	2.45
	4	1	1.94
	5	1	2.3
	6	1	1.36
	7	1	1.52
	8	1	1.89
	Mean	1	2.19875
	SD		0.925873
	P		0.00118003
	20180709										20180713								20180811
		C	C	KLX	KLX	KLX	KLX					C	C	KLX	KLX	KLX	KLX			C	C	KLX	KLX	C	C	KLX	KLX
	P-AMPK										P-AMPK								P-AMPK
	β-actin										β-actin								β-actin
	P-AMPK	560	647	1090	1050	1740	1630				P-AMPK	93.5	67.5	165	179				P-AMPK	51.9	45.8	75.4	68.4	55.6	58.9	78.7	90.4
	β-actin	1440	1320	1410	1270	1530	1730				β-actin	200	158	144	169				β-actin	1230	867	760	574	695	900	741	982
	p-AMPK/β-actin	0.388889	0.490152	0.77305	0.826772	1.13725	0.942197				p-AMPK/β-actin	0.4675	0.427215	1.14583	1.05917	#DIV/0!	#DIV/0!		p-AMPK/β-actin	0.0421951	0.0528258	0.0992105	0.119164	0.08	0.0654444	0.106208	0.092057
	MEAN	0.43952		0.799911		1.03973					Mean	0.447358		1.1025		#DIV/0!			Mean	0.0475105		0.109187		0.0727222		0.0991324
		1		1.81996		2.36559						1		2.46448		#DIV/0!				1		2.29817		1		1.36317
		C	C	YSW1	YSW1	YSW2	YSW2				板2	C	C	KLX	KLX	KLX	KLX			C	C	KLX	KLX	C	C	KLX	KLX
	P-AMPK										P-AMPK
																			P-AMPK
	β-actin										β-actin
																			β-actin
	P-AMPK	529	487	813	787	1170	1150				P-AMPK	108	102	160	168				P-AMPK	107	99.1	161	145	89.7	82.7	121	117
	β-actin	1150	1220	691	311	567	824				β-actin	227	222	168	195				β-actin	1010	1440	1130	1170	1530	1130	866	1070
	p-AMPK/β-actin	0.46	0.39918	1.17656	2.53055	2.06349	1.39563				p-AMPK/β-actin	0.475771	0.459459	0.952381	0.861538	#DIV/0!	#DIV/0!		p-AMPK/β-actin	0.105941	0.0688194	0.142478	0.123932	0.0586275	0.0731858	0.139723	0.109346
	Mean	0.42959		1.85355		1.72956					Mean	0.467615		0.90696		#DIV/0!			Mean	0.08738		0.133205		0.0659066		0.124534
		1		4.3147		4.02607						1		1.93954		#DIV/0!				1		1.52443		1		1.88956

## Sheet: AMPK
		No.	Control	KLX
		1	1	0.61
		2	1	1.18
		3	1	0.93
		4	1	0.88
		5	1	1.06
		6	1	1.21
		7	1	1.22
		8	1	1.08
		Mean	1	1
		P		0.776788
	20180722					20180726
		C	C	KLX	KLX		C	C	KLX	KLX
	AMPK					AMPK
	β-actin					β-actin
	AMPK	56.3	58.7	50.2	57.8	AMPK	401	337	382	287
	β-actin	34.7	54.9	51.1	45.9	β-actin	578	524	591	509
	AMPK/β-actin	1.62248	1.06922	0.982387	1.25926	AMPK/β-actin	0.693772	0.64313	0.646362	0.563851
		1	0.605486	1	1.17774		1	0.927005	1	0.876729
		C	C	KLX	KLX		C	C	KLX	KLX
	AMPK					AMPK
	β-actin					β-actin
	AMPK	109	119	105	106	AMPK	52.5	50.7	60.7	63.7
	β-actin	41	42.4	36	30	β-actin	672	533	678	656
	AMPK/β-actin	2.65854	2.8066	2.91667	3.53333	AMPK/β-actin	0.078125	0.095122	0.089528	0.0971037
		1	1.05569	1	1.21143		1	1.21756	1	1.08462

## Sheet: Akt
			Control	KLX
		1	1	1.06
		2	1	0.83
		3	1	1.35
		4	1	1.21
		5	1	1.12
		6	1	0.97
		7	1	0.96
		8	1	0.85
		9	1	0.86
		Mean	1	1.02333
		SD	0	0.177904
		P		0.699166
	20180728					20180731						20180731						20180802
		C	KLX				C	C	KLX	KLX			C	C	KLX	KLX			C	C	KLX	KLX			C	C	KLX	KLX
	Akt					Akt						Akt						Akt						Akt
	β-actin					β-actin						β-actin						β-actin						β-actin
	Akt	1440	1840			Akt	976	1010	935	916		Akt	623	651	634	648		Akt	1450	1210	1080	1030		Akt	1370	1140	999	1280
	β-actin	313	377			β-actin	442	454	437	595		β-actin	598	467	342	595		β-actin	972	1020	738	910		β-actin	727	612	639	789
	Akt/β-actin	4.60064	4.88064			Akt/β-actin	2.20814	2.22467	2.13959	1.5395		Akt/β-actin	1.04181	1.394	1.8538	1.08908		Akt/β-actin	1.49177	1.18627	1.46341	1.13187		Akt/β-actin	1.88446	1.86275	1.56338	1.62231
						Mean	2.21641		1.83954			Mean	1.21791		1.47144			Mean	1.33902		1.29764			Mean	1.8736		1.59284
		1	1.06086				1		0.829966				1		1.20817				1		0.969096				1		0.850151
							C	C	KLX	KLX			C	C	KLX	KLX			C	C	KLX	KLX			C	C	KLX	KLX
						Akt						Akt						Akt						Akt
						β-actin						β-actin						β-actin						β-actin
						Akt	500	540	485	624		Akt	501	556	527	593		Akt	1070	1270	1010	877		Akt	1020	1060	1000	1080
						β-actin	413	342	289	298		β-actin	766	785	698	771		β-actin	525	622	474	491		β-actin	645	640	688	819
						Akt/β-actin	1.21065	1.57895	1.6782	2.09396		Akt/β-actin	0.654047	0.70828	0.755014	0.769131		Akt/β-actin	2.0381	2.0418	2.1308	1.78615		Akt/β-actin	1.5814	1.65625	1.45349	1.31868
						Mean	1.3948		1.88608			Mean	0.681164		0.762073			Mean	2.03995		1.95848			Mean	1.61882		1.38608
							1		1.35222				1		1.11878				1		0.960062				1		0.85623

## Sheet: P-Akt
	序号	C	KLX	compound C +KLX
	1	1	1.81697	1.02266
	2	1	1.45417	0.799378
	3	1	1.90242	1.13605
	4	1	1.32697	0.791447
	5	1	1.27794	0.865898
	6	1	1.37933	0.892647
	Mean	1	1.5263	0.918014
	SD	0	0.266151	0.135606
	P		0.000677673
				0.000546795
	20180822								20180824								20180825
		C	KLX	compound C +KLX	C	KLX	compound C +KLX			C	KLX	compound C +KLX	C	KLX	compound C +KLX			C	KLX	compound C +KLX	C	KLX	compound C +KLX	C	KLX	compound C +KLX
	P-Akt								P-Akt								P-Akt
	β-actin								β-actin								β-actin
	P-Akt	233	358	182	150	198	119		P-Akt	78.4	171	83.5	97.2	160	90.8		P-Akt	117	141	83.2	99.9	123	85	95.7	101	96.6
	β-actin	1670	1430	1100	832	597	768		β-actin	1050	972	895	844	959	771		β-actin	1320	1250	1280	984	884	899	1100	975	1190
	P-Akt/β-actin	0.139521	0.25035	0.165455	0.180288	0.331658	0.154948		P-Akt/β-actin	0.0746667	0.175926	0.0932961	0.115166	0.16684	0.117769		P-Akt/β-actin	0.0886364	0.1128	0.065	0.101524	0.13914	0.0945495	0.087	0.10359	0.0811765
		1	1.79435	1.18588	1	1.8396	0.859444			1	2.35615	1.2495	1	1.4487	1.0226			1	1.27262	0.733333	1	1.37051	0.931298	1	1.19069	0.933063
	20180822								20180824								20180825
		C	KLX	compound C +KLX						C	KLX	compound C +KLX	C	KLX	compound C +KLX			C	KLX	compound C +KLX	C	KLX	compound C +KLX	C	KLX	compound C +KLX
	P-Akt								P-Akt								P-Akt
	β-actin								β-actin								β-actin
	P-Akt	156	200	96.7					P-Akt	154	262	129	89.7	141	82.7		P-Akt	133	153	128	122	163	105	109	135	88.9
	β-actin	904	797	701					β-actin	1310	1680	1050	483	572	828		β-actin	1730	1520	1690	1750	1660	1810	1720	1500	1630
	P-Akt/β-actin	0.172566	0.250941	0.137946					P-Akt/β-actin	0.117557	0.155952	0.122857	0.185714	0.246503	0.0998792		P-Akt/β-actin	0.0768786	0.100658	0.0757396	0.0697143	0.0981928	0.058011	0.0633721	0.09	0.0545399
		1	1.45417	0.799378						1	1.32661	1.04508	1	1.32733	0.537811			1	1.30931	0.985185	1	1.4085	0.832126	1	1.42018	0.860629
