# Supplementary material for: Kang Le Xin Reduces Blood Pressure Through Inducing Endothelial-Dependent Vasodilation by Activating the AMPK-eNOS Pathway
Source: Front Pharmacol. 2020 Jan 22;10:1548. doi: 10.3389/fphar.2019.01548 (PMC6990110; doi:10.3389/fphar.2019.01548)
Supplement: Supplementary file 1 [file DataSheet_1.zip › RAW DATA Fig 5.xlsx]

## Sheet: p-AMPK
	C	KLX	compound C +KLX
1	1	1.81434	1.37068
2	1	1.62997	1.30384
3	1	1.9286	1.35417
4	1	1.78699	1.26841
Mean	1	1.78998	1.32428
SD	0	0.123045	0.0468517
P		1.37102e-05
			0.00039993
20180824								20180822								存储文件名：20180829
																板4	上100
	C	KLX	compound C +KLX	C	KLX	compound C +KLX			C	KLX	compound C +KLX	C	KLX	compound C +KLX		分组	C	KLX	compound C +KLX	C	KLX	compound C +KLX
P-AMPK								P-AMPK								P-AMPK
β-actin								β-actin								β-actin
P-AMPK	119	219	155	100	176	128		P-AMPK	1720	2320	1880	996	1270	928		P-AMPK	115	234	184	187	351	274
β-actin	1380	1370	1290	1190	1180	1130		β-actin	1670	1430	1070	832	597	768		β-actin	42.5	58.7	68.8	79	62.2	67.3
P-AMPK/β-actin	0.0862319	0.159854	0.120155	0.0840336	0.149153	0.113274		P-AMPK/β-actin	1.02994	1.62238	1.75701	1.19712	2.1273	1.20833		P-AMPK/β-actin	2.70588	3.98637	2.67442	2.36709	5.64309	4.07132
	1	1.85377	1.39339	1	1.77492	1.34796			1	1.57522	1.70593	1	1.77702	1.00937		标准化	1	1.47322	0.988372	1	2.38398	1.71997
																取平均数	1	1.9286	1.35417
																板3	上100
	C	KLX	compound C +KLX	C	KLX	compound C +KLX			C	KLX	compound C +KLX					分组	C	KLX	compound C +KLX	C	KLX	compound C +KLX
P-AMPK								P-AMPK								P-AMPK
β-actin								β-actin								β-actin
P-AMPK	132	219	152	86.4	148	119		P-AMPK	1080	1210	1020					P-AMPK	188	362	298	187	351	274
β-actin	1570	1700	1530	1170	1160	1130		β-actin	904	797	701					β-actin	62.3	78.7	86.2	90.2	82.6	95
P-AMPK/β-actin	0.0840764	0.128824	0.0993464	0.0738462	0.127586	0.10531		P-AMPK/β-actin	1.19469	1.51819	1.45506					P-AMPK/β-actin	3.01766	4.59975	3.45708	2.07317	4.24939	2.88421
	1	1.53222	1.18162	1	1.72773	1.42607			1	1.27078	1.21794					标准化	1	1.52428	1.14562	1	2.04971	1.39121
																取平均数	1	1.78699	1.26841
								取平均数

## Sheet: p-eNOS
		C	KLX	compound C +KLX
	1	1	1.76288	1.07358
	2	1	2.18533	1.42738
	3	1	1.34127	0.875887
	4	1	1.92987	0.530041
	5	1	1.48894	0.939614
	6	1	2.0525	1.23711
	Mean	1	1.79346	1.01394
	SD	0	0.327845	0.310817
	P		0.000145406
				0.00175307
	20180810								20180809						20180812
		C	KLX	compound C +KLX	C	KLX	compound C +KLX			C	KLX	compound C +KLX				C	KLX	compound C +KLX	C	KLX	compound C +KLX
	P-eNOS								P-eNOS						P-eNOS
	β-actin								β-actin						β-actin
	P-eNOS	73.7	161	98.1	90.4	157	82.7		P-eNOS	22	28.6	20.9			P-eNOS	30.1	52	31.3	22.3	44.8	28.5
	β-actin	1550	1690	1650	1490	1700	1520		β-actin	1300	1260	1410			β-actin	3360	3730	3990	3510	4960	4470
	P-eNOS/β-actin	0.0475484	0.0952663	0.0594545	0.0606711	0.0923529	0.0544079		P-eNOS/β-actin	0.0169231	0.0226984	0.0148227			P-eNOS/β-actin	0.00895833	0.013941	0.00784461	0.00635328	0.00903226	0.00637584
		1	2.00356	1.2504	1	1.52219	0.896767			1	1.34127	0.875887				1	1.55621	0.875678	1	1.42167	1.00355
		C	KLX	compound C +KLX	C	KLX	compound C +KLX			C	KLX	compound C +KLX				C	KLX	compound C +KLX	C	KLX	compound C +KLX
	P-eNOS								P-eNOS						P-eNOS
	β-actin								β-actin						β-actin
	P-eNOS	68.4	141	68.3	66.8	149	100		P-eNOS	27.4	51.3	12.5			P-eNOS	36.8	67	30.2	31.1	66.4	49.4
	β-actin	1200	1190	1020	1120	1090	998		β-actin	2010	1950	1730			β-actin	3180	2420	1830	2270	2830	3440
	P-eNOS/β-actin	0.057	0.118487	0.0669608	0.0596429	0.136697	0.1002		P-eNOS/β-actin	0.0136318	0.0263077	0.00722543			P-eNOS/β-actin	0.0115723	0.027686	0.0165027	0.0137004	0.0234629	0.0143605
		1	2.07873	1.17475	1	2.29193	1.68001			1	1.92987	0.530041				1	2.39243	1.42605	1	1.71257	1.04818

## Sheet: P-Akt
		C	KLX	compound C +KLX
	1	1	1.81697	1.02266
	2	1	1.45417	0.799378
	3	1	1.90242	1.13605
	4	1	1.32697	0.791447
	5	1	1.27794	0.865898
	6	1	1.37933	0.892647
	Mean	1	1.5263	0.918014
	SD	0	0.266151	0.135606
	P		0.000677673
				0.000546795
	20180822								20180824								20180825
		C	KLX	compound C +KLX	C	KLX	compound C +KLX			C	KLX	compound C +KLX	C	KLX	compound C +KLX			C	KLX	compound C +KLX	C	KLX	compound C +KLX	C	KLX	compound C +KLX
	P-Akt								P-Akt								P-Akt
	β-actin								β-actin								β-actin
	P-Akt	233	358	182	150	198	119		P-Akt	78.4	171	83.5	97.2	160	90.8		P-Akt	117	141	83.2	99.9	123	85	95.7	101	96.6
	β-actin	1670	1430	1100	832	597	768		β-actin	1050	972	895	844	959	771		β-actin	1320	1250	1280	984	884	899	1100	975	1190
	P-Akt/β-actin	0.139521	0.25035	0.165455	0.180288	0.331658	0.154948		P-Akt/β-actin	0.0746667	0.175926	0.0932961	0.115166	0.16684	0.117769		P-Akt/β-actin	0.0886364	0.1128	0.065	0.101524	0.13914	0.0945495	0.087	0.10359	0.0811765
		1	1.79435	1.18588	1	1.8396	0.859444			1	2.35615	1.2495	1	1.4487	1.0226			1	1.27262	0.733333	1	1.37051	0.931298	1	1.19069	0.933063
	20180822								20180824								20180825
		C	KLX	compound C +KLX						C	KLX	compound C +KLX	C	KLX	compound C +KLX			C	KLX	compound C +KLX	C	KLX	compound C +KLX	C	KLX	compound C +KLX
	P-Akt								P-Akt								P-Akt
	β-actin								β-actin								β-actin
	P-Akt	156	200	96.7					P-Akt	154	262	129	89.7	141	82.7		P-Akt	133	153	128	122	163	105	109	135	88.9
	β-actin	904	797	701					β-actin	1310	1680	1050	483	572	828		β-actin	1730	1520	1690	1750	1660	1810	1720	1500	1630
	P-Akt/β-actin	0.172566	0.250941	0.137946					P-Akt/β-actin	0.117557	0.155952	0.122857	0.185714	0.246503	0.0998792		P-Akt/β-actin	0.0768786	0.100658	0.0757396	0.0697143	0.0981928	0.058011	0.0633721	0.09	0.0545399
		1	1.45417	0.799378						1	1.32661	1.04508	1	1.32733	0.537811			1	1.30931	0.985185	1	1.4085	0.832126	1	1.42018	0.860629
