# Supplementary material for: Kang Le Xin Reduces Blood Pressure Through Inducing Endothelial-Dependent Vasodilation by Activating the AMPK-eNOS Pathway
Source: Front Pharmacol. 2020 Jan 22;10:1548. doi: 10.3389/fphar.2019.01548 (PMC6990110; doi:10.3389/fphar.2019.01548)
Supplement: Supplementary file 1 [file DataSheet_1.zip › RAW DATA Fig 2.xlsx]

## Sheet: Sheet1
Dose	DMSO						KLX							(-)Endothelium						L-NAME								indometacin
0	0	0	0	0	0		0	0	0	0	0			0	0	0	0	0		0	0	0	0	0				0	0	0	0	0
1	7.98936	-3.52941	-2.84112	6.92761	0.68312		8.21918	12.5	8.4756	14.6387	15.7214			8.62001	4.87185	2.24864	3.54191	3.64088		-1.77372	-1.70672	8.02051	7.85173	1.59014				6.6571	9.5908	17.6371	32.0344	27.5524
3	16.6596	-3.52941	0.495327	12.6843	7.18378		27.3973	23.9583	11.399	29.8415	35.5902			7.25188	8.70627	6.10082	7.64636	7.60696		4.05929	2.27849	9.01534	7.98366	1.07689				18.4963	33.3919	53.7553	44.5213	37.5613
10	9.07447	-7.05882	7.54206	12.6024	4.49537		38.3562	34.375	26.8016	46.535	58.5431			10.5575	12.856	8.54299	10.4799	11.6368		10.6174	8.46051	12.9814	6.77079	4.57795				39.9295	45.418	74.3882	52.8494	42.4898
30	16.4468	-10.5882	24.8785	16.1071	10.5553		58.9041	52.0833	47.1295	74.4695	83.4633			15.8798	17.5244	13.5287	13.9524	18.3957		16.6317	11.9212	16.8546	11.584	10.604				55.4888	67.8132	82.5738	56.1596	57.6415
90	22.2979	-7.05882	13.0654	16.9424	20.8903		82.1918	70.8333	99.645	104.862	102.251			33.3729	24.5728	35.6004	16.7789	36.141		25.7633	25.3729	34.2088	31.7559	30.2722				95.9405	100.314	89.4515	71.8626	71.8048
							KLX vs DMSO: *							(+)ENDO vs (-) ENDO : *						(+)L-NAME vs (-）L-NAME: *
