# Supplementary material for: Kang Le Xin Reduces Blood Pressure Through Inducing Endothelial-Dependent Vasodilation by Activating the AMPK-eNOS Pathway
Source: Front Pharmacol. 2020 Jan 22;10:1548. doi: 10.3389/fphar.2019.01548 (PMC6990110; doi:10.3389/fphar.2019.01548)
Supplement: Supplementary file 1 [file DataSheet_1.zip › RAW DATA Fig 1.xlsx]

## Sheet: blood pressure
	Blood Pressure
	Control	Model	KLX 10mg/kg	KLX 20mg/kg	KLX 40mg/kg
	141.61	242.43	210.37	215.07	228.7
	163.76	232.7	223.42	216.64	201.13
	145.4	239.99	235.67	217.42	223.44
	140.79	236.56	210.21	188.15	197.31
	141.77	227.8	211.18	221.5	195.28
	162.27	283.23	224.29	246.52	180.52
MEAN	149.267	243.785	219.19	217.55	204.397
SD	10.7775	20.0137	10.3739	18.5807	18.2614
TTEST		1.34309e-06	0.0233915	0.0404236	0.0051716
		***	#	#	##
		***:p<0.001 vs Control
		#：p<0.05;##:p<0.01 vs Model

## Sheet: vascular tension
	C1	C2	C3	C4	C5					C1	C2	C3	C4	C5
5*10-7M	8.38827	7.03257	3.76541	7.91728	12.3332				10-8M	14.7897	12.7354	12.35	10.4352	7.4719
10-6M	20.2224	24.7602	10.3887	25.0714	16.2035				10-7M	74.5457	42.5862	63.4025	51.4249	45.5448
5*10-6M	73.5733	83.3752	71.1432	89.0629	53.1294				10-6M	114.939	123.799	139.912	122.953	113.674
10-5M	90.1436	111.557	111.804	93.8695	69.3646				10-5M	117.881	131.511	150.869	136.921	122.479
	M1	M2	M3	M4	M5					M1	M2	M3	M4	M5
5*10-7M	28.5847	28.8586	31.5068	23.2565	3.24507				10-8M	-1.40754	0.557344	7.50789	5.17653	-6.70265
10-6M	67.7452	56.2157	59.2122	52.528	8.13232				10-7M	9.96165	39.0914	39.9359	19.2541	17.1575
5*10-6M	110.533	119.725	115.581	115.595	68.28				10-6M	89.6263	106.425	86.9361	92.481	85.1621
10-5M	131.891	124.663	136.01	139.051	103.442				10-5M	103.925	110.476	95.2162	108.843	73.232
	KLXL1	KLXL2	KLXL3	KLXL4	KLXL5					KLXL1	KLXL2	KLXL3	KLXL4	KLXL5
5*10-7M	11.061	4.80855	4.8669	12.0317	18.14				10-8M	0.328606	-0.96327	8.43989	13.4362	9.46694
10-6M	34.7289	15.886	33.5552	27.9052	27.1187				10-7M	17.9443	77.6805	56.1711	31.5479	23.012
5*10-6M	98.6464	91.772	103.841	85.1873	80.1024				10-6M	90.1183	121.508	104.86	88.0055	73.478
10-5M	125.771	121.662	128.768	96.5883	99.1906				10-5M	100.001	130.301	109.049	58.3884	98.7293
	KLXM1	KLXM2	KLXM3	KLM4	KLXM5					KLXM1	KLXM2	KLXM3	KLM4	KLXM5
5*10-7M	4.38807	1.02527	7.87668	3.33597	22.8782				10-8M	4.22616	6.72573	7.77848	-0.384379	8.3251
10-6M	25.5317	10.9789	26.9162	19.2393	56.7582				10-7M	9.40774	19.4171	21.388	69.51	16.7907
5*10-6M	89.3725	85.6951	94.0417	100	98.5195				10-6M	73.4638	109.799	89.0155	105.471	70.9293
10-5M	119.89	133.596	123.008	132.612	109.209				10-5M	144.387	117.617	106.338	95.9688	136.407
	KLXH1	KLXH2	KLXH3	KLXH4	KLXH5					KLXH1	KLXH2	KLXH3	KLXH4	KLXH5
5*10-7M	4.56925	9.74644	4.25932	13.1626	39.5533				10-8M	4.5055	1.05639	5.56184	0.441219	8.13672
10-6M	17.8915	32.5127	19.4269	38.1781	60.6098				10-7M	10.1434	73.639	68.3844	58.813	30.047
5*10-6M	87.8789	102.804	90.5299	91.2415	104.576				10-6M	106.523	96.4162	115.137	101.466	103.572
10-5M	87.7166	118.124	115.677	109.01	119.353				10-5M	108.195	102.247	118.498	109.82	165.381
									统计过程及结果
Control vs Model：**					Model vs KLX20mg/kg: #		Model vs KLX40mg/kg: ##		Control vs Model：*									Model vs KLX40mg/kg: #
