# Supplementary material for: Kang Le Xin Reduces Blood Pressure Through Inducing Endothelial-Dependent Vasodilation by Activating the AMPK-eNOS Pathway
Source: Front Pharmacol. 2020 Jan 22;10:1548. doi: 10.3389/fphar.2019.01548 (PMC6990110; doi:10.3389/fphar.2019.01548)
Supplement: Supplementary file 1 [file DataSheet_1.zip › RAW DATA Fig 4-1.xlsx]

## Sheet: Sheet1
DOSE	KLX						统计结果
0	0	0	0	0	0
1	8.21918	12.5	8.4756	14.6387	15.7214
3	27.3973	23.9583	11.399	29.8415	35.5902
10	38.3562	34.375	26.8016	46.535	58.5431
30	58.9041	52.0833	47.1295	74.4695	83.4633
90	82.1918	70.8333	99.645	104.862	102.251
DOSE	Compound C
0	0	0	0	0	0
1	-3.0647	-1.6546	0.313	9.8993	6.8279
3	-7.6511	-3.7127	-4.4683	13.0753	23.6131
10	-2.186	-19.774	-3.5918	55.465	26.519
30	13.5448	-6.5779	10.6033	70.2421	48.4658
90	40.8487	47.6998	50.9664	72.0757	52.0016
DOSE	EGTA
0	0	0	0	0	0
1	11.4581	13.3542	5.7801	3.7792	1.0013		KLX v Compound C: *
3	28.7795	23.1103	16.3676	15.4069	5.1397
10	31.9027	37.6033	29.0801	18.7512	17.5618
30	35.8115	48.3874	61.5225	39.1456	42.9732
90	79.8116	71.0945	108.51	76.6866	67.7404
DOSE	LY294002
0	0	0	0	0	0
1	7.3	16.41	12.15	17.84	11.41
3	8.5	26.97	17.81	47.02	17.57
10	20.05	43.37	23.03	46.8	23.65
30	31.71	48.78	37.02	39.44	38.25
90	79.44	68.09	40.06	61.97	64.19
