# Supplementary material for: Kang Le Xin Reduces Blood Pressure Through Inducing Endothelial-Dependent Vasodilation by Activating the AMPK-eNOS Pathway
Source: Front Pharmacol. 2020 Jan 22;10:1548. doi: 10.3389/fphar.2019.01548 (PMC6990110; doi:10.3389/fphar.2019.01548)
Supplement: Supplementary file 1 [file DataSheet_1.zip › RAW DATA Fig 3 protein.xlsx]

## Sheet: eNOS
		Control	KLX
	1	1	0.89
	2	1	1.07
	3	1	0.97
	4	1	1.23
	5	1	0.75
	6	1	0.72
	Mean	1	0.938333
	SD	0	0.194362
	P		0.455052
	20180726						20180802					20180802
		C	C	KLX	KLX		C	C	KLX	KLX		C	C	KLX	KLX
	eNOS					eNOS					eNOS
	β-actin					β-actin					β-actin
	eNOS	87.8	66.1	63.8	71.2	eNOS	297	239	205	224	eNOS	310	125	153	183
	β-actin	578	524	591	509	β-actin	972	1020	738	910	β-actin	727	612	639	789
	eNOS/β-actin	0.151903	0.126145	0.107953	0.139882	eNOS/β-actin	0.305556	0.234314	0.277778	0.246154	eNOS/β-actin	0.42641	0.204248	0.239437	0.231939
	Mean	0.139024		0.123917		Mean	0.269935		0.261966		Mean	0.315329		0.235688
		1		0.891337			1		0.970479			1		0.747435
		C	C	KLX	KLX		C	C	KLX	KLX		C	C	KLX	KLX
	eNOS					eNOS					eNOS
	β-actin					β-actin					β-actin
	eNOS	47.5	46.4	65.3	48	eNOS	110	141	123	137	eNOS	214	246	194	189
	β-actin	672	533	678	656	β-actin	525	622	474	491	β-actin	645	640	688	819
	eNOS/β-actin	0.0706845	0.0870544	0.0963127	0.0731707	eNOS/β-actin	0.209524	0.226688	0.259494	0.279022	eNOS/β-actin	0.331783	0.384375	0.281977	0.230769
	Mean	0.0788695		0.0847417		Mean	0.218106		0.269258		Mean	0.358079		0.256373
		1		1.07446			1		1.23453			1		0.715968

## Sheet: p-eNOS
		C	KLX	compound C +KLX
	1	1	1.76288	1.07358
	2	1	2.18533	1.42738
	3	1	1.34127	0.875887
	4	1	1.92987	0.530041
	5	1	1.48894	0.939614
	6	1	2.0525	1.23711
	Mean	1	1.79346	1.01394
	SD	0	0.327845	0.310817
	P		0.000145406
				0.00175307
	20180810								20180809						20180812
		C	KLX	compound C +KLX	C	KLX	compound C +KLX			C	KLX	compound C +KLX				C	KLX	compound C +KLX	C	KLX	compound C +KLX
	P-eNOS								P-eNOS						P-eNOS
	β-actin								β-actin						β-actin
	P-eNOS	73.7	161	98.1	90.4	157	82.7		P-eNOS	22	28.6	20.9			P-eNOS	30.1	52	31.3	22.3	44.8	28.5
	β-actin	1550	1690	1650	1490	1700	1520		β-actin	1300	1260	1410			β-actin	3360	3730	3990	3510	4960	4470
	P-eNOS/β-actin	0.0475484	0.0952663	0.0594545	0.0606711	0.0923529	0.0544079		P-eNOS/β-actin	0.0169231	0.0226984	0.0148227			P-eNOS/β-actin	0.00895833	0.013941	0.00784461	0.00635328	0.00903226	0.00637584
		1	2.00356	1.2504	1	1.52219	0.896767			1	1.34127	0.875887				1	1.55621	0.875678	1	1.42167	1.00355
		C	KLX	compound C +KLX	C	KLX	compound C +KLX			C	KLX	compound C +KLX				C	KLX	compound C +KLX	C	KLX	compound C +KLX
	P-eNOS								P-eNOS						P-eNOS
	β-actin								β-actin						β-actin
	P-eNOS	68.4	141	68.3	66.8	149	100		P-eNOS	27.4	51.3	12.5			P-eNOS	36.8	67	30.2	31.1	66.4	49.4
	β-actin	1200	1190	1020	1120	1090	998		β-actin	2010	1950	1730			β-actin	3180	2420	1830	2270	2830	3440
	P-eNOS/β-actin	0.057	0.118487	0.0669608	0.0596429	0.136697	0.1002		P-eNOS/β-actin	0.0136318	0.0263077	0.00722543			P-eNOS/β-actin	0.0115723	0.027686	0.0165027	0.0137004	0.0234629	0.0143605
		1	2.07873	1.17475	1	2.29193	1.68001			1	1.92987	0.530041				1	2.39243	1.42605	1	1.71257	1.04818
